# Supplementary material for: A lower canal fill rate and unreestablished vertical femoral offset may increase the risk of the postoperative periprosthetic fractures after cementless bipolar hemiarthroplasty for femoral neck fractures in elderly patients
Source: PLoS One. 2023 May 19;18(5):e0285789. doi: 10.1371/journal.pone.0285789 (PMC10198562; doi:10.1371/journal.pone.0285789)
Supplement: S1 File — (XLSX) [file pone.0285789.s001.xlsx]

## Sheet: Control group patients
NO	Admission number	Name	Effected sides(Right/Left)	Prosthetic type	Age(year)	Sex	the hemiarthroplasty to PPFs time(months)	CW-Lumen diameter in millimeters (level of the cricoid cartilage)	FW(Width of the femoral medullary canal at 10 cm)	DW （Width of the femur at 10 cm）	CBR=FW/DW	CCR=FW/CW	Dorr type	MCI=(DW-FW)/DW	A(Width of the medullary canal 2cm above horizontal level of lesser tubercle)	CFI	1.horizontal hip centre of rotation （effected side）	normal side	difference	2.Vertical hip centre of rotation （effected side）	normal side	difference	3.Vertical femoral offset （effected side）	normal side	difference	4.Horizontal femoral offset （effected side）	normal side	difference	5.abductor lever arm （effected side）	normal side	difference	6.limb length （effected side）	normal side	LLI	7.stem-shaft angle Inward （-）（+）	8.CFR-Filling rate of the femoral shaft
1	******	***	R	hemiarthroplasty	89	M	47.7699	17	11.46	26.47	0.432943	0.674118	A	0.567057	46.25	4.03578	45.97	47.09	-1.12	16.71	19.15	-2.44	65.23	67.54	-2.31	29.84	34.42	-4.58	58.98	61.59	-2.61	48.52	48.39	0.13	0.82	0.814603
2	******	***	L	hemiarthroplasty	75	M	47.5068	21.49	14.84	35.29	0.420516	0.690554	A	0.579484	51.31	3.45755	47.89	43.52	4.37	21.75	18.78	2.97	70	71.22	-1.22	40.26	42.49	-2.23	54.75	55.77	-1.02	48.25	52.44	-4.19	-0.5	0.753719
3	******	***	R	hemiarthroplasty	90	W	47.4411	25.23	16.67	32.11	0.519153	0.660721	A	0.480847	52.28	3.13617	36.6	33.1	3.5	10.86	18.72	-7.86	57.89	67.08	-9.19	44	44.2	-0.2	51.6	58.87	-7.27	47.03	48.36	-1.33	0.91	0.877593
4	******	***	R	hemiarthroplasty	92	W	46.6849	22.32	14.68	26.03	0.563965	0.657706	A	0.436035	37.75	2.57153	42.48	35.71	6.77	9.79	18.72	-8.93	52.13	69.41	-17.28	25.78	31.87	-6.09	44.9	47.64	-2.74	42.34	50.69	-8.35	0.33	0.918905
5	******	***	L	hemiarthroplasty	78	W	46.4219	22.87	14.43	28.57	0.505075	0.630958	A	0.494925	51.46	3.56618	41.35	37.76	3.59	18.91	23.62	-4.71	57.55	61.54	-3.99	17.07	32.15	-15.08	39.88	51.65	-11.77	38.64	37.92	0.72	0.3	0.846358
6	******	***	L	hemiarthroplasty	88	M	45.9616	21.9	17.57	33.7	0.521365	0.802283	B	0.478635	55.21	3.14229	37.7	34.79	2.91	18.4	21.84	-3.44	66.64	62.75	3.89	21.61	29.85	-8.24	41.9	52.96	-11.06	48.24	40.91	7.33	0.72	0.95527
7	******	***	R	hemiarthroplasty	87	W	45.6	22.77	15.71	24.19	0.649442	0.689943	A	0.350558	46.12	2.93571	39.25	32.9	6.35	11.47	21.79	-10.32	54.85	58.92	-4.07	29.95	22.18	7.77	51.58	35.84	15.74	43.38	37.13	6.25	3.3	0.974481
8	******	***	L	hemiarthroplasty	80	M	45.0411	25.65	13.02	34.19	0.380813	0.507602	A	0.619187	56.49	4.33871	46.98	42.96	4.02	13.7	18.34	-4.64	68.34	70.89	-2.55	41.9	46.26	-4.36	60.84	61.63	-0.79	54.64	52.55	2.09	-1.4	0.74751
9	******	***	L	hemiarthroplasty	85	W	42.3123	18.86	11.98	27.51	0.435478	0.635207	A	0.564522	49.68	4.14691	44.46	37.94	6.52	9.29	16.9	-7.61	56.91	69.7	-12.79	29.24	40.97	-11.73	47.6	57.2	-9.6	47.62	52.8	-5.18	-2.24	0.853295
10	******	***	R	hemiarthroplasty	79	W	41.4575	19.56	11.79	28.05	0.420321	0.602761	A	0.579679	45.02	3.81849	38.18	37.76	0.42	17.73	17.73	0	52.49	61.2	-8.71	22.03	28.32	-6.29	44.51	47.91	-3.4	34.76	43.47	-8.71	-0.89	0.763556
11	******	***	R	hemiarthroplasty	77	W	41.3918	14.63	15.35	27.69	0.554352	1.04921	c	0.445648	40.54	2.64104	42.23	39.93	2.3	18.81	11.67	7.14	55.91	65.32	-9.41	29.26	40.3	-11.04	48.85	55.86	-7.01	37.1	53.65	-16.55	-2.43	0.764347
12	******	***	L	hemiarthroplasty	78	W	40.3397	18.59	14.31	27.33	0.5236	0.769769	B	0.4764	35.69	2.49406	34.47	35.58	-1.11	18.88	22.61	-3.73	75.93	75.9	0.03	31.28	31.27	0.01	44.23	42.49	1.74	57.05	53.29	3.76	0.8	0.778302
13	******	***	L	hemiarthroplasty	81	W	39.5507	19.3	11.42	30.53	0.374058	0.59171	A	0.625942	46.82	4.09982	41.04	40.61	0.43	22.32	19.47	2.85	54.15	61.2	-7.05	32.98	21.79	11.19	48.77	45.4	3.37	31.83	41.73	-9.9	0.35	0.905211
14	******	***	L	hemiarthroplasty	86	W	38.6959	23.76	18.86	30.24	0.623677	0.793771	B	0.376323	44.06	2.33616	42.22	40.04	2.18	15.71	19.02	-3.31	55.77	61.84	-6.07	30.82	29.28	1.54	40.46	38.73	1.73	40.06	42.82	-2.76	-1.43	0.792361
15	******	***	R	hemiarthroplasty	86	M	38.3014	27.28	17.01	32.26	0.527278	0.623534	A	0.472722	56.09	3.29747	44.29	40.25	4.04	12.56	17.04	-4.48	65.84	58.24	7.6	36.54	40.05	-3.51	51.2	56.54	-5.34	53.28	41.2	12.08	2.2	0.846897
16	******	***	L	hemiarthroplasty	83	W	38.1041	24.91	13.44	28.41	0.473073	0.539542	A	0.526927	55.44	4.125	42.32	36.81	5.51	11.36	18.43	-7.07	54.25	57.18	-2.93	33.38	45.67	-12.29	48.06	57.62	-9.56	42.89	38.75	4.14	0.43	0.826834
17	******	***	L	hemiarthroplasty	82	W	36.4932	21.21	12.86	29.24	0.439808	0.606318	A	0.560192	45.77	3.5591	35.04	36.8	-1.76	16.02	18.72	-2.7	57.28	57.76	-0.48	29.82	31.54	-1.72	45.98	49.02	-3.04	41.26	39.04	2.22	-1.3	0.768585
18	******	***	L	hemiarthroplasty	86	W	36.4603	24.02	10.44	28.13	0.371134	0.434638	A	0.628866	48.17	4.61398	35.22	33.64	1.58	15.85	16.8	-0.95	50.71	50.46	0.25	15.76	28.12	-12.36	44.44	48.17	-3.73	34.86	33.66	1.2	0.05	0.826087
19	******	***	R	hemiarthroplasty	83	W	35.3425	21.31	12.39	31.11	0.398264	0.581417	A	0.601736	47.38	3.82405	32.73	30.13	2.6	12.57	13.87	-1.3	49.73	53.62	-3.89	33.28	30.36	2.92	39.53	43.89	-4.36	37.16	39.75	-2.59	-1.6	0.775945
20	******	***	R	hemiarthroplasty	83	W	35.1452	15.63	9.08	19.68	0.461382	0.580934	A	0.538618	54.56	6.00881	38.2	38.06	0.14	9.69	16.85	-7.16	55.1	62.64	-7.54	38.89	41.53	-2.64	48.11	48.25	-0.14	45.41	45.79	-0.38	-2.1	0.947836
21	******	***	L	hemiarthroplasty	83	W	34.4877	19.87	16.85	30.38	0.554641	0.848012	B	0.445359	48.83	2.89792	41.36	39.71	1.65	11.49	18.37	-6.88	63.19	57.9	5.29	32.58	36.01	-3.43	52.55	48.19	4.36	51.7	39.53	12.17	2.05	0.832552
22	******	***	R	hemiarthroplasty	83	W	31.6932	19.45	14.34	29.53	0.485608	0.737275	B	0.514392	45.78	3.19247	39.85	41.05	-1.2	9.13	14.24	-5.11	56.68	56.44	0.24	24.93	35.3	-10.37	45.22	54.34	-9.12	47.55	42.2	5.35	-2.89	0.941451
23	******	***	L	hemiarthroplasty	83	W	30.7397	15.88	10.09	25.96	0.388675	0.63539	A	0.611325	47.81	4.73835	37.34	33.67	3.67	10.92	17.07	-6.15	59.85	53.59	6.26	26.84	34.18	-7.34	43.41	51.94	-8.53	48.93	36.52	12.41	1.61	0.97427
24	******	***	L	hemiarthroplasty	73	W	30.2466	19.9	15.12	26.92	0.561664	0.759799	B	0.438336	40.65	2.68849	37.05	33.23	3.82	10	13.49	-3.49	44.6	47.34	-2.74	26.39	28.21	-1.82	46.44	49.3	-2.86	34.6	33.85	0.75	-1.87	0.917647
25	******	***	L	hemiarthroplasty	79	M	23.6055	24.62	13.82	29.52	0.468157	0.561332	A	0.531843	51.98	3.76122	40.51	37.58	2.93	21.69	18.14	3.55	60.18	66.82	-6.64	25.93	50.69	-24.76	41.17	50.54	-9.37	38.49	48.68	-10.19	-0.77	0.782813
26	******	***	R	hemiarthroplasty	85	W	22.4548	20.88	14.26	26.35	0.541176	0.68295	A	0.458824	42.34	2.96914	37.65	40.65	-3	10	14.12	-4.12	66.54	61.84	4.7	19.58	30.53	-10.95	36.99	49.5	-12.51	56.54	47.72	8.82	1.47	0.838451
27	******	***	L	hemiarthroplasty	86	W	21.9616	17.94	14.09	24.54	0.574165	0.785396	B	0.425835	46.31	3.28673	31	29.15	1.85	6.08	10.05	-3.97	55.44	52.24	3.2	32.39	26.17	6.22	36.36	39.62	-3.26	49.36	42.19	7.17	2.02	0.839411
28	******	***	L	hemiarthroplasty	87	W	19.8904	24.59	14.26	30.54	0.466929	0.579911	A	0.533071	43.34	3.03927	41.74	38.71	3.03	16.58	18	-1.42	64.05	71.73	-7.68	27.42	38.5	-11.08	46.78	47.14	-0.36	47.47	53.73	-6.26	0.65	0.895095
29	******	***	R	hemiarthroplasty	85	W	17.9836	17.86	13.54	29.81	0.45421	0.758119	B	0.54579	49.25	3.63737	35.15	36.84	-1.69	21.61	19.33	2.28	60.65	64.14	-3.49	16.72	26.69	-9.97	42.63	57.55	-14.92	39.04	44.81	-5.77	2.94	0.648941
30	******	***	L	hemiarthroplasty	81	W	17.1945	23.77	16.42	29.81	0.550822	0.690787	A	0.449178	51.41	3.13094	42.11	36.63	5.48	12.58	19.67	-7.09	63.19	53.54	9.65	28.09	37.01	-8.92	45.77	51.81	-6.04	50.61	33.87	16.74	-1.69	0.765144
31	******	***	L	hemiarthroplasty	88	W	16.8329	29.74	17.73	35.59	0.498174	0.596167	A	0.501826	46.31	2.61196	39.96	37.71	2.25	16.62	17.75	-1.13	60.24	61.16	-0.92	41.46	40.46	1	63.9	53.68	10.22	43.62	43.41	0.21	-0.39	0.853004
32	******	***	L	hemiarthroplasty	69	W	16.4712	21.49	15.01	26.29	0.57094	0.698464	A	0.42906	49.33	3.28648	35.57	32.99	2.58	9.65	14.14	-4.49	53.72	57.03	-3.31	26.23	37.19	-10.96	45.9	53.2	-7.3	44.07	42.89	1.18	-2.2	0.605133
33	******	***	L	hemiarthroplasty	85	W	15.7479	18.72	13.71	27.37	0.500913	0.732372	A	0.499087	51.7	3.77097	40.09	38.6	1.49	11.88	12.53	-0.65	58.63	58.47	0.16	30.96	40.99	-10.03	51.09	62.25	-11.16	46.75	45.94	0.81	0.83	0.884596
34	******	***	L	hemiarthroplasty	84	W	15.6493	24.27	21.34	31.05	0.687279	0.879275	B	0.312721	49.18	2.30459	41.69	40.67	1.02	10.09	20.21	-10.12	65.98	66.43	-0.45	31.68	38.76	-7.08	49.82	43.7	6.12	55.89	46.22	9.67	-1.41	0.876118
35	******	***	L	hemiarthroplasty	89	W	15.5507	20.75	14.71	31.82	0.462288	0.708916	A	0.537712	39.03	2.6533	35.1	37.59	-2.49	15.42	14.83	0.59	60.42	57.89	2.53	29.67	35.72	-6.05	43.34	49.69	-6.35	45	43.06	1.94	0.92	0.978417
36	******	***	R	hemiarthroplasty	88	W	14.4329	23.16	13.63	24.43	0.557921	0.588515	A	0.442079	50.09	3.67498	36.01	36.72	-0.71	18.58	21.89	-3.31	53.28	57.31	-4.03	16.54	39.17	-22.63	38.18	52.23	-14.05	34.7	35.42	-0.72	0.32	0.851524
37	******	***	L	hemiarthroplasty	70	W	12.7562	23.22	19.53	30.09	0.649053	0.841085	B	0.350947	46.39	2.37532	34.27	30.83	3.44	18	13.3	4.7	54.43	59.77	-5.34	23.46	33.58	-10.12	42.05	45.36	-3.31	36.43	46.47	-10.04	2.48	0.744535
38	******	***	L	hemiarthroplasty	73	W	12	20	15.79	30.27	0.521639	0.7895	B	0.478361	39.39	2.49462	34.48	27.84	6.64	13.5	16.8	-3.3	56.3	54.32	1.98	35.26	41.5	-6.24	49.2	53.39	-4.19	42.8	37.52	5.28	-3.09	0.839316
39	******	***	L	hemiarthroplasty	85	W	11.5726	21.56	18.95	30.42	0.622945	0.878942	C	0.377055	46.45	2.45119	49	44.64	4.36	11.81	20.74	-8.93	60.72	61.2	-0.48	13.91	9.35	4.56	46.13	42.59	3.54	48.91	40.46	8.45	-0.04	0.969995
40	******	***	L	hemiarthroplasty	87	M	10.9808	20.31	11.38	30.4	0.374342	0.560315	A	0.625658	60.2	5.28998	50.57	48.08	2.49	10.23	17.72	-7.49	59.99	70.57	-10.58	34.03	36.21	-2.18	56.66	53.68	2.98	49.76	52.85	-3.09	2.3	0.892364
41	******	***	L	hemiarthroplasty	90	W	10.8822	11.77	11.77	26.72	0.440494	1	C	0.559506	52.4	4.452	42.35	43.54	-1.19	13.1	16.92	-3.82	54.43	61.52	-7.09	20.45	28.5	-8.05	43.9	46.69	-2.79	41.33	44.6	-3.27	1.93	0.837771
42	******	***	L	hemiarthroplasty	91	W	10.0932	21.03	14.4	27.8	0.517986	0.684736	A	0.482014	43.52	3.02222	37.3	38.27	-0.97	15.99	15.41	0.58	54.26	68.01	-13.75	22.61	39.98	-17.37	48.04	51.29	-3.25	38.27	52.6	-14.33	1.45	0.944797
43	******	***	L	hemiarthroplasty	87	W	9.92877	20.76	16.99	26.07	0.651707	0.818401	B	0.348293	42.06	2.47557	33.41	33.11	0.3	16.54	12.26	4.28	61.82	54.68	7.14	13.64	36.08	-22.44	33.81	53.35	-19.54	45.28	42.42	2.86	1.18	0.874804
44	******	***	R	hemiarthroplasty	80	W	9.83014	23.33	15.99	28.08	0.569444	0.685384	A	0.430556	50.41	3.1526	38.1	40.11	-2.01	11.05	14.04	-2.99	53.15	55.23	-2.08	14.04	35	-20.96	35.13	58.24	-23.11	42.1	41.19	0.91	-0.5	0.903101
45	******	***	R	hemiarthroplasty	83	W	9.56712	24.91	12.82	27.8	0.461151	0.514653	A	0.538849	51.99	4.05538	38.32	36.58	1.74	13.25	18.86	-5.61	54.43	61.35	-6.92	20.02	38.99	-18.97	42.14	51.94	-9.8	41.18	42.49	-1.31	-0.56	0.905801
46	******	***	R	hemiarthroplasty	84	W	9.13973	21.69	11.9	28.39	0.419162	0.54864	A	0.580838	51.31	4.31176	36.46	35.57	0.89	12.84	19.3	-6.46	47.95	51.55	-3.6	35.72	41.9	-6.18	47.47	55.12	-7.65	35.11	32.25	2.86	0.92	0.86677
47	******	***	R	hemiarthroplasty	92	W	8.35068	20.59	12.82	25.92	0.494599	0.622632	A	0.505401	44.93	3.50468	35.87	30.96	4.91	12.45	16.58	-4.13	63.17	48.41	14.76	27.52	28.46	-0.94	44.97	46.82	-1.85	50.72	31.83	18.89	4.33	0.91467
48	******	***	L	hemiarthroplasty	84	W	8.31781	21.98	17.72	26.86	0.659717	0.806187	B	0.340283	41.61	2.34819	36.48	31	5.48	19.74	19.17	0.57	60.66	56.59	4.07	22.9	31.69	-8.79	50.66	52.52	-1.86	40.92	37.42	3.5	3.34	0.991576
49	******	***	R	hemiarthroplasty	81	W	42.7667	18.83	13.84	25.49	0.542958	0.734997	B	0.457042	41.54	3.00145	31.54	32.79	-1.25	11.34	10.94	0.4	44.54	58.39	-13.85	33.16	31.06	2.1	36.35	43.76	-7.41	33.32	47.45	-14.13	2.14	0.790038

## Sheet: PPFs patients
NO	Admission number	Name	Sex	Effected sides	Ages（year）	Prosthetic type	the hemiarthroplasty to PPFs time(months)	Vancovour type	CW-Lumen diameter in millimeters (level of the cricoid cartilage)	FW(Width of the femoral medullary canal at 10 cm)	DW （Width of the femur at 10 cm）	CBR=FW/DW	CCR=FW/CW	Dorr	MCI=(DW-FW)/DW	A(Width of the medullary canal 2cm above horizontal level of lesser tubercle)	CFI	1.Horizontal hip centre of rotation （effected side）	normal side	difference	2.Vertical hip centre of rotation （effected side）	normal side	difference	3.Vertical femoral offset （effected side）	normal side	difference	4.Horizontal femoral （effected side）	normal side	difference	5.Abductor lever arm （effected side）	normal side	difference	6.Limb length （effected side）	normal side	LLI	7.stem-shaft angle Inward （-）（+）	8.CFR-Filling rate of the femoral shaft
1	******	***	W	L	84	hemiarthroplasty	32.1534	B1	35.57	20.16	34.85	0.578479	0.56677	A	0.421521	52.99	2.62847	29.19	32.11	-2.92	16.21	22.11	-5.9	51.84	59.04	-7.2	46.6	43.63	2.97	61.86	46.22	15.64	37.3	33.56	3.74	-1.65	0.638172
2	******	***	M	L	84	hemiarthroplasty	19.726	B2	15.98	11.38	26.35	0.431879	0.71214	B	0.568121	46.66	4.10018	40.98	39.96	1.02	14.94	16.15	-1.21	56.83	60.78	-3.95	28.37	38.86	-10.49	49.63	51.55	-1.92	41.33	45.57	-4.24	-1.78	0.788148
3	******	***	W	L	93	hemiarthroplasty	6.54247	B1	20.59	13.97	20.7	0.674879	0.678485	A	0.325121	54	3.86543	41.04	39.36	1.68	9.84	13.33	-3.49	47.95	62.22	-14.27	34.85	47.55	-12.7	56.21	52.76	3.45	37.78	48.96	-11.18	-1.42	0.661297
4	******	***	M	L	81	hemiarthroplasty	32.7123	A	22.76	20.16	37.58	0.536456	0.885764	C	0.463544	56.16	2.78571	42.62	35.4	7.22	14.62	16.88	-2.26	59.11	67.04	-7.93	38.16	38.87	-0.71	49.77	50.15	-0.38	45.19	49.91	-4.72	-2.42	0.690412
5	******	***	W	L	82	hemiarthroplasty	11.9342	B2	20.8	13.12	33.6	0.390476	0.630769	A	0.609524	49.6	3.78049	38.92	37.68	1.24	13.02	20.53	-7.51	55.58	56.54	-0.96	27.22	33.25	-6.03	51.34	56.69	-5.35	43.32	46.08	-2.76	-1.96	0.95013
6	******	***	M	R	69	hemiarthroplasty	9.36986	C	21.81	15.13	32.29	0.468566	0.693718	A	0.531434	52.73	3.48513	40.05	37.83	2.22	14.53	19.78	-5.25	60.55	65.76	-5.21	39.13	41.92	-2.79	47.41	53.84	-6.43	46.57	46.57	0	0.24	0.764051
7	******	***	W	L	74	hemiarthroplasty	10.4219	B2	19.01	12.67	26.07	0.485999	0.666491	A	0.514001	45.08	3.55801	41.4	34.47	6.93	12.53	18.72	-6.19	45.7	59.19	-13.49	24.34	45.22	-20.88	43.72	58.74	-15.02	33.41	39.46	-6.05	1.75	0.824604
